# Supplementary material for: Nuclear Phosphatidylinositol 3,4,5-Trisphosphate Interactome Uncovers an Enrichment in Nucleolar Proteins
Source: Mol Cell Proteomics. 2021 Jun 30;20:100102. doi: 10.1016/j.mcpro.2021.100102 (PMC8255942; doi:10.1016/j.mcpro.2021.100102)
Supplement: Supplemental Table S3 [file mmc2.xlsx]

## Sheet: Sheet1
Supplementary Table S3. Nuclear PtdIns(3,4,5)P3 interactome
Proteins pulled down specifically by PtdIns(3,4,5)P3 identified with at least 2 peptides with heavy/light log2 ratio > 0.5 and common to the two replicate runs (179 proteins in total) are listed here. Validation of the identification in a second biological experiment (Exp 2) is shown with a + in the last column.
ID names in bold are proteins previously experimentally reported to bind PtdIns(3,4,5)P3.
proteins common to the T cell nucleolome list
proteins common with the nucleolar database (NoDB)
proteins common to the Lamont HeLa nucleolome list (2012)
Accession ID	Description	Gene name	Coverage %	# Peptides	# PSMs	# Unique Peptides	# AAs	MW [kDa]	Abundance Ratio: Heavy / Light	log 2 ratio	(K/R-(Xn 3–7)-K-X-K/R-K/R) motif	Exp 2
Q05639	Elongation factor 1-alpha 2	EEF1A2	16.2	7	18	1	463	50.438	100	6.6438		+
Q9BRX2	Protein pelota homolog	PELO	11.7	4	4	4	385	43.332	19.83	4.3096
P29372	DNA-3-methyladenine glycosylase	MPG	19.1	4	4	4	298	32.848	18.812	4.2336
P07900	Heat shock protein HSP 90-alpha	HSP90AA1	5.3	3	4	3	732	84.607	13.62	3.7676	270-KDGDKKKKKK-279
Q8NFW8	N-acylneuraminate cytidylyltransferase	CMAS	6.2	3	3	3	434	48.349	10.727	3.4232
P08238	Heat shock protein HSP 90-beta	HSP90AB1	11.04	6	7	6	724	83.212	10.343	3.3706	263 –KDKKKKTKK- 271
Q9UPQ0	LIM and calponin homology domains-containing protein 1	LIMCH1	3.7	3	3	3	1083	121.79	9.439	3.2386	641 -KNDGGKSRK- 649	+
Q58FF8	Putative heat shock protein HSP 90-beta 2	HSP90AB2P	5.8	2	2	2	381	44.321	8.559	3.0974	185-KDKKKKTKK-190
P35241	Radixin	RDX	6.7	4	11	1	583	68.521	5.822	2.5415	320-RAQLENEKKKR-330 388-RLEKERR-394 427-KIALLEEAKKKK-438
P35580	Myosin-10	MYH10	2.5	4	10	4	1976	228.86	5.623	2.4913	973 -KVTAEAKIKK- 982 1050 -RQELEKAKRK- 1059 1247-KAESEHKRKK -1256 1525-KNVHELEKSKR -1535	+
P35579	Myosin-9	MYH9	22.2	31	52	31	1960	226.39	5.071	2.3423	432-RINKALDKTKR -442 966- KVTTEAKLKK -975 1041-KQRQELEKTRR - 1051 1127-RNKAEKQKR -1135 1240- KGDSEHKRKK -1249 1518- KSVHELEKSKR - 1528	+
O94979	Protein transport protein Sec31A	SEC31A	2.5	3	3	3	1220	132.93	5.049	2.336
P35749	Myosin-11	MYH11	2.8	4	4	4	1972	227.2	4.617	2.207	137-KIVDMYKGKK-146 973- KVTAEAKIKK- 982 1048 –KSRQELEKLKR- 1058 1247 –KQEVEHKKKK- 1256 1525 –KNVHELEKSKR- 1535 1842 –KSLKQKDKK- 1852
P51116	Fragile X mental retardation syndrome-related protein 2	FXR2	9.2	5	5	4	673	74.178	4.28	2.0976		+
O00148	ATP-dependent RNA helicase DDX39A	DDX39A	21.3	8	12	3	427	49.098	4.105	2.0374	267-KLKDSEKNRK-276	+
P15311	Ezrin	EZR	11.9	7	15	4	586	69.37	4.007	2.0025	320 –RQQLETEKKRR- 330 FERM domain
P67809	Nuclease-sensitive element-binding protein 1	YBX1	20.3	4	6	1	324	35.903	3.974	1.9906		+
Q7Z406	Myosin-14	MYH14	2.4	4	5	4	1995	227.73	3.962	1.9862	990 –KVTTEAKMKK- 999 1065 –KGRQELEKLKR- 1075 1151 –RTKAEKQRR-1159
Q92945	Far upstream element-binding protein 2	KHSRP	7.9	4	4	4	711	73.07	3.831	1.9377
Q13200	26S proteasome non-ATPase regulatory subunit 2	PSMD2	5.7	4	4	4	908	100.14	3.706	1.8899	27 –KPSGKERR- 34 623 –KEKEEDKDKK- 632
P16989	Y-box-binding protein 3	YBX3	13.7	4	7	1	372	40.066	3.613	1.8532		+
P54886	Delta-1-pyrroline-5-carboxylate synthase	ALDH18A1	9.2	6	6	6	795	87.248	3.509	1.8111		+
Q13838	Spliceosome RNA helicase DDX39B	DDX39B	21.3	8	13	3	428	48.96	3.301	1.7229	268 –KLKDNEKNRK- 277	+
Q32P51	Heterogeneous nuclear ribonucleoprotein A1-like 2	HNRNPA1L2	26.2	9	22	7	320	34.204	3.272	1.7102
P51114	Fragile X mental retardation syndrome-related protein 1	FXR1	14.6	7	8	6	621	69.678	3.229	1.6911	555 –RETLAKNKK- 563	+
P42166	Lamina-associated polypeptide 2, isoform alpha	TMPO	3.4	2	3	2	694	75.446	3.096	1.6304		+
Q13112	Chromatin assembly factor 1 subunit B	CHAF1B	4.1	2	2	2	559	61.454	3.057	1.6121
O75150	E3 ubiquitin-protein ligase BRE1B	RNF40	4.6	4	4	4	1001	113.58	3.037	1.6026	50 –KVLQFKNKK- 58 914 –RLRRKLEKQRK- 924
P26599	Polypyrimidine tract-binding protein 1	PTBP1	31.6	9	36	9	531	57.186	2.991	1.5806	482 –KGFKFFQKDRK- 492
P53396	ATP-citrate synthase	ACLY	25.8	22	42	22	1101	120.76	2.985	1.5777
P46060	Ran GTPase-activating protein 1	RANGAP1	8.5	4	4	4	587	63.502	2.952	1.5617
Q08J23	tRNA (cytosine(34)-C(5))-methyltransferase	NSUN2	2.2	2	2	2	767	86.416	2.905	1.5385
Q96AE4	Far upstream element-binding protein 1	FUBP1	3.3	2	4	1	644	67.518	2.866	1.5191
Q96I24	Far upstream element-binding protein 3	FUBP3	13.1	7	9	6	572	61.602	2.846	1.5089
Q8WX93	Palladin	PALLD	3.8	5	6	5	1383	150.47	2.844	1.5079		+
P11586	C-1-tetrahydrofolate synthase, cytoplasmic	MTHFD1	15.4	13	17	13	935	101.5	2.84	1.5059		+
P46940	Ras GTPase-activating-like protein IQGAP1	IQGAP1	17	27	41	27	1657	189.13	2.825	1.4983	1433 –KTPDKMKK- 1440 1547 –KPREMKGKKSKK- 1558	+
P13010	X-ray repair cross-complementing protein 5	XRCC5	28.1	15	30	15	732	82.652	2.817	1.4942
Q05193	Dynamin-1	DNM1	2.4	2	4	2	864	97.347	2.719	1.4431	554 –KDDEEKEKK- 562 within the PH domain
P50570	Dynamin-2	DNM2	2.4	2	4	2	870	98.003	2.719	1.4431	554 –KDEEEKEKK- 562 within the PH domain	+
Q9UQ16	Dynamin-3	DNM3	2.4	2	4	2	869	97.685	2.719	1.4431	560 –KDDEEKEKK- 568 within the PH domain
O00571	ATP-dependent RNA helicase DDX3X	DDX3X	5.1	3	6	2	662	73.198	2.688	1.4265	208 –KHAIPIIKEKR- 218	+
O15523	ATP-dependent RNA helicase DDX3Y	DDX3Y	5.1	3	6	2	660	73.108	2.688	1.4265	206 –KHAIPIIKGKR- 216
Q15019	Septin-2	SEPT2	29.6	7	11	7	361	41.461	2.647	1.4044		+
P60842	Eukaryotic initiation factor 4A-I	EIF4A1	28.8	11	18	11	406	46.125	2.626	1.3929		+
Q99729	Heterogeneous nuclear ribonucleoprotein A/B	HNRNPAB	9.3	3	4	2	332	36.202	2.604	1.3807
Q13283	Ras GTPase-activating protein-binding protein 1	G3BP1	24.5	8	16	8	466	52.132	2.589	1.3724
O43719	HIV Tat-specific factor 1	HTATSF1	2.8	2	3	2	755	85.801	2.572	1.3629	221 –KGEYDASKKKKK- 232
P12814	Alpha-actinin-1	ACTN1	27.01	21	86	9	892	102.99	2.56	1.3561	187 –RPELIDYGKLRK- 198
Q7KZF4	Staphylococcal nuclease domain-containing protein 1	SND1	25.9	19	26	19	910	101.93	2.552	1.3516	312 –RAAERFAKERR- 322
Q00341	Vigilin	HDLBP	13.1	14	16	14	1268	141.37	2.548	1.3494	172 –KLDAVMKARK- 141 283 –RIKKIYEEKKKK- 294 703 –RGPSSDVEKAKK- 745 –KGGGKIRK- 752
P62140	Serine/threonine-protein phosphatase PP1-beta catalytic subunit	PPP1CB	6.7	2	2	2	327	37.163	2.537	1.3431		+
P26038	Moesin	MSN	18.9	10	19	7	577	67.778	2.535	1.342	320 –RAMLENEKKKR- 330	+
P20042	Eukaryotic translation initiation factor 2 subunit 2	EIF2S2	12.6	3	4	3	333	38.364	2.505	1.3248	14 –KKKKKKKK- 21 78 –KKKKKKTKK- 87	+
P09874	Poly [ADP-ribose] polymerase 1	PARP1	26.8	22	37	22	1014	113.01	2.5	1.3219	78-RWDDQQKVKK- 87
Q2VIR3	Putative eukaryotic translation initiation factor 2 subunit 3-like protein	EIF2S3L	12.07	5	7	5	472	51.196	2.497	1.3202
Q69YN4	Protein virilizer homolog	KIAA1429	5.6	8	9	8	1812	201.9	2.474	1.3068
Q92466	DNA damage-binding protein 2	DDB2	4.7	2	2	2	427	47.833	2.474	1.3068
Q14240	Eukaryotic initiation factor 4A-II	EIF4A2	16.5	6	11	6	407	46.373	2.459	1.2981
Q8NE71	ATP-binding cassette sub-family F member 1	ABCF1	5.8	4	5	4	845	95.866	2.426	1.2786	29 –KKGKKDKKIKK- 39 74 –KKKRDTRKGRRKK- 86 215 –KQGKEKAKK- 223 255 –KKEKKKLKK- 263 581 –RKQQKCRRK- 589
Q9NSD9	Phenylalanine--tRNA ligase beta subunit	FARSB	15.9	9	13	9	589	66.074	2.415	1.272
Q52LJ0	Protein FAM98B	FAM98B	8.2	2	2	2	330	37.167	2.408	1.2678		+
O75475	PC4 and SFRS1-interacting protein	PSIP1	3.2	2	2	2	530	60.067	2.407	1.2672
Q13263	Transcription intermediary factor 1-beta	TRIM28	12.1	8	9	8	835	88.493	2.383	1.2528
Q8N684	Cleavage and polyadenylation specificity factor subunit 7	CPSF7	16.1	5	6	5	471	52.018	2.377	1.2491
P52272	Heterogeneous nuclear ribonucleoprotein M	HNRNPM	25.9	14	21	14	730	77.464	2.37	1.2449		+
P41091	Eukaryotic translation initiation factor 2 subunit 3	EIF2S3	15.04	6	8	6	472	51.077	2.367	1.2431
O43707	Alpha-actinin-4	ACTN4	65.7	46	175	34	911	104.79	2.366	1.2425	206 –RPELIEYDKLRK- 217
P0DMV9	Heat shock 70 kDa protein 1B	HSPA1B	17.6	9	19	7	641	70.009	2.355	1.2357
Q14103	Heterogeneous nuclear ribonucleoprotein D0	HNRNPD	12.7	5	8	4	355	38.41	2.345	1.2296
P23284	Peptidyl-prolyl cis-trans isomerase B	PPIB	31.5	7	10	7	216	23.728	2.342	1.2277		+
Q9P258	Protein RCC2	RCC2	30.6	14	18	14	522	56.049	2.305	1.2048		+
Q09028	Histone-binding protein RBBP4	RBBP4	15.5	6	7	6	425	47.626	2.305	1.2048
P09651	Heterogeneous nuclear ribonucleoprotein A1	HNRNPA1	26.9	10	24	8	372	38.723	2.286	1.1928		+
P46063	ATP-dependent DNA helicase Q1	RECQL	10.01	5	7	5	649	73.41	2.271	1.1833	637 –KNTGAKKRK- 645
P48741	Putative heat shock 70 kDa protein 7	HSPA7	13.6	4	10	2	367	40.22	2.269	1.1821
P33991	DNA replication licensing factor MCM4	MCM4	6.02	5	6	5	863	96.498	2.264	1.1789
P05198	Eukaryotic translation initiation factor 2 subunit 1	EIF2S1	23.5	7	10	7	315	36.089	2.249	1.1693	133 –RTAWVFDDKYKR- 144
Q6S8J3	POTE ankyrin domain family member E	POTEE	3.7	3	7	3	1075	121.29	2.243	1.1654
A5A3E0	POTE ankyrin domain family member F	POTEF	3.7	3	7	3	1075	121.37	2.243	1.1654
P60709	Actin, cytoplasmic 1	ACTB	34.9	9	18	9	375	41.71	2.241	1.1641		+
P63261	Actin, cytoplasmic 2	ACTG1	34.9	9	18	9	375	41.766	2.241	1.1641
P78347	General transcription factor II-I	GTF2I	9.02	8	12	8	998	112.35	2.236	1.1609
Q14157	Ubiquitin-associated protein 2-like	UBAP2L	2.1	2	2	2	1087	114.47	2.216	1.148		+
P12956	X-ray repair cross-complementing protein 6	XRCC6	38.1	18	40	18	609	69.799	2.215	1.1473
P78527	DNA-dependent protein kinase catalytic subunit	PRKDC	14	50	74	50	4128	468.79	2.212	1.1454	1141 –KHVSLNKAKKRR- 1152	+
P62826	GTP-binding nuclear protein Ran	RAN	14.8	3	3	3	216	24.408	2.205	1.1408	122 –KVDIKDRK- 130
O43684	Mitotic checkpoint protein BUB3	BUB3	19.5	5	13	5	328	37.131	2.164	1.1137
Q05048	Cleavage stimulation factor subunit 1	CSTF1	14.8	5	6	5	431	48.327	2.146	1.1017		+
Q15393	Splicing factor 3B subunit 3	SF3B3	5.1	5	5	5	1217	135.49	2.139	1.0969		+
P54652	Heat shock-related 70 kDa protein 2	HSPA2	11.9	7	15	4	639	69.978	2.136	1.0949
P49916	DNA ligase 3	LIG3	6.3	6	6	6	1009	112.84	2.119	1.0834	670-KRHWLKVKK- 673
Q16531	DNA damage-binding protein 1	DDB1	4.5	5	6	5	1140	126.89	2.101	1.0711
Q15428	Splicing factor 3A subunit 2	SF3A2	5.6	2	3	2	464	49.224	2.094	1.0663
Q9BYX7	Putative beta-actin-like protein 3	POTEKP	7.7	2	6	2	375	41.989	2.092	1.0649
P26358	DNA (cytosine-5)-methyltransferase 1	DNMT1	2.9	5	5	5	1616	183.05	2.079	1.0559	198 –KDQDEKRRR- 206 315 –KDEDEKEEKRRK- 326 641 –REDKENAFKRRR- 652
P29692	Elongation factor 1-delta	EEF1D	26.7	5	7	5	281	31.103	2.078	1.0552		+
Q8N163	Cell cycle and apoptosis regulator protein 2	CCAR2	3.5	3	4	3	923	102.84	2.078	1.0552	193 –RSDDYDSKKRK- 204
Q8NBJ5	Procollagen galactosyltransferase 1	COLGALT1	8.8	5	8	5	622	71.59	2.069	1.0489		+
Q1KMD3	Heterogeneous nuclear ribonucleoprotein U-like protein 2	HNRNPUL2	19.8	11	20	11	747	85.052	2.036	1.0257		+
O43670	BUB3-interacting and GLEBS motif-containing protein ZNF207	ZNF207	5.02	2	3	2	478	50.717	2.025	1.0179
Q01780	Exosome component 10	EXOSC10	3.4	2	2	2	885	100.77	2.009	1.0065	210 –KPLPQALSKERR- 221
P68104	Elongation factor 1-alpha 1	EEF1A1	27.5	9	40	3	462	50.109	2.007	1.005
Q5VTE0	Putative elongation factor 1-alpha-like 3	EEF1A1P5	27.5	9	40	3	462	50.153	2.007	1.005
P68032	Actin, alpha cardiac muscle 1	ACTC1	10.1	3	5	3	377	41.992	2.003	1.0022		+
P68133	Actin, alpha skeletal muscle	ACTA1	10.1	3	5	3	377	42.024	2.003	1.0022
P62736	Actin, aortic smooth muscle	ACTA2	10.1	3	5	3	377	41.982	2.003	1.0022
P63267	Actin, gamma-enteric smooth muscle	ACTG2	10.1	3	5	3	376	41.85	2.003	1.0022
P11142	Heat shock cognate 71 kDa protein	HSPA8	30.6	17	33	14	646	70.854	1.999	0.9993
Q9UN86	Ras GTPase-activating protein-binding protein 2	G3BP2	8.1	3	6	3	482	54.088	1.999	0.9993		+
Q9BR76	Coronin-1B	CORO1B	12.2	6	7	6	489	54.2	1.988	0.9913
Q9Y3I0	tRNA-splicing ligase RtcB homolog	RTCB	23.2	10	15	10	505	55.175	1.971	0.9789	432 –RALSRAKSRR- 441	+
P62136	Serine/threonine-protein phosphatase PP1-alpha catalytic subunit	PPP1CA	13.9	4	4	4	330	37.488	1.939	0.9553	323-RNSAKAKK-330
P50552	Vasodilator-stimulated phosphoprotein	VASP	12.4	4	7	4	380	39.805	1.927	0.9464
Q16181	Septin-7	SEPT7	12.1	4	8	4	437	50.648	1.915	0.9373	343- RREHVAKMKK- 352 425 –RTLEKNKKK- 433
Q14444	Caprin-1	CAPRIN1	9.3	6	9	6	709	78.318	1.911	0.9343
Q9NVA2	Septin-11	SEPT11	10.2	4	5	4	429	49.367	1.911	0.9343
Q15007	Pre-mRNA-splicing regulator WTAP	WTAP	6.06	2	2	2	396	44.217	1.907	0.9313
P14866	Heterogeneous nuclear ribonucleoprotein L	HNRNPL	20.03	7	10	7	589	64.092	1.895	0.9222	3 –RRLLPRAEKRRRR- 15	+
Q12874	Splicing factor 3A subunit 3	SF3A3	16.6	6	10	6	501	58.812	1.873	0.9054
Q12996	Cleavage stimulation factor subunit 3	CSTF3	6.4	4	7	4	717	82.869	1.855	0.8914		+
Q15459	Splicing factor 3A subunit 1	SF3A1	20.8	14	20	14	793	88.831	1.854	0.8906	223 –KGLFSKLKK- 231
P42285	Superkiller viralicidic activity 2-like 2	SKIV2L2	4.6	4	5	4	1042	117.73	1.85	0.8875	1021 –KFAEGITKIKR- 1032
Q92499	ATP-dependent RNA helicase DDX1	DDX1	25.5	16	24	16	740	82.38	1.846	0.8844		+
Q14676	Mediator of DNA damage checkpoint protein 1	MDC1	0.9	2	2	2	2089	226.53	1.832	0.8734	266 –KERDNDTKVKR- 276
Q14315	Filamin-C	FLNC	4.8	11	26	6	2725	290.84	1.829	0.8711		+
Q01844	RNA-binding protein EWS	EWSR1	7.3	3	5	3	656	68.436	1.806	0.8528
Q00610	Clathrin heavy chain 1	CLTC	9.3	12	21	12	1675	191.49	1.794	0.8432		+
P11021	78 kDa glucose-regulated protein	HSPA5	20.9	10	19	8	654	72.288	1.787	0.8375	279 –RKDNRAVQKLRR- 290	+
O00303	Eukaryotic translation initiation factor 3 subunit F	EIF3F	15.7	4	6	4	357	37.54	1.785	0.8359		+
P38646	Stress-70 protein, mitochondrial	HSPA9	5.4	3	4	3	679	73.635	1.777	0.8294
O14979	Heterogeneous nuclear ribonucleoprotein D-like	HNRNPDL	7.8	3	4	2	420	46.409	1.775	0.8278		+
Q14683	Structural maintenance of chromosomes protein 1A	SMC1A	6.1	7	10	7	1233	143.14	1.772	0.8254	245 –KNKEIEKDKKR- 255 302 –KENTSHKIKK- 311 669 –KAVDKLKEKK- 678 790 –REFEEEKVKR- 799 843 –KKDENEIEKLKK- 854	+
Q9UMS4	Pre-mRNA-processing factor 19	PRPF19	18.6	6	11	6	504	55.146	1.766	0.8205		+
Q15717	ELAV-like protein 1	ELAVL1	15.9	5	6	5	326	36.069	1.762	0.8172
P25205	DNA replication licensing factor MCM3	MCM3	2.1	2	3	2	808	90.924	1.757	0.8131	680 –KSQEDQEQKRKRRK- 693
P43243	Matrin-3	MATR3	6.8	4	8	4	847	94.565	1.743	0.8016	473 –KYKRIKK- 479 565 –KVDLSEKYKK- 574
Q00839	Heterogeneous nuclear ribonucleoprotein U	HNRNPU	19.9	14	44	14	825	90.528	1.742	0.8007	12 –KVSELKEELKKRR- 24	+
Q9Y285	Phenylalanine--tRNA ligase alpha subunit	FARSA	16.7	7	10	7	508	57.528	1.74	0.7991
O15294	UDP-N-acetylglucosamine--peptide N-acetylglucosaminyltransferase 110 kDa subunit	OGT	6.2	6	6	6	1046	116.85	1.725	0.7866
P22626	Heterogeneous nuclear ribonucleoproteins A2/B1	HNRNPA2B1	35.4	11	25	9	353	37.407	1.723	0.7849		+
Q10567	AP-1 complex subunit beta-1	AP1B1	3.9	3	4	3	949	104.57	1.719	0.7816	19 –KAELNSDKKEKKK- 31
Q86YP4	Transcriptional repressor p66-alpha	GATAD2A	7.4	3	4	2	633	68.021	1.716	0.779	499 –KQVIKPRRK- 507	+
O75534	Cold shock domain-containing protein E1	CSDE1	3.7	2	2	2	798	88.829	1.708	0.7723		+
Q05682	Caldesmon	CALD1	10.3	6	6	6	793	93.175	1.705	0.7698	188 –KEKEEEEEEKPKR- 200 459 –KKEEIKDEKIKK- 470	+
P46821	Microtubule-associated protein 1B	MAP1B	4.5	9	9	9	2468	270.47	1.698	0.7638	366 –KNPEPNIKMKR- 376 689 –KKEEKEKPKK- 698 662 –KTPIKKEEKPKK- 671 2236 –KKDLKEKTKTKK- 2247	+
P49736	DNA replication licensing factor MCM2	MCM2	8.2	6	9	6	904	101.83	1.68	0.7485		+
P55072	Transitional endoplasmic reticulum ATPase	VCP	8.3	6	6	6	806	89.266	1.672	0.7416
Q02809	Procollagen-lysine,2-oxoglutarate 5-dioxygenase 1	PLOD1	8.7	5	7	5	727	83.497	1.651	0.7233		+
Q7L014	Probable ATP-dependent RNA helicase DDX46	DDX46	2.03	2	2	2	1031	117.29	1.648	0.7207	103 –RSSSPGNKSKK- 113 122 –KTDGGESSKEKKK- 135
P06748	Nucleophosmin GN=NPM1	NPM1	18.02	3	15	3	294	32.555	1.639	0.7128		+
O14776	Transcription elongation regulator 1	TCERG1	1.8	2	2	2	1098	123.82	1.634	0.7084	693 –RYLLLNPKERK- 703
Q16630	Cleavage and polyadenylation specificity factor subunit 6	CPSF6	17.06	6	9	6	551	59.173	1.632	0.7066	497 –RDHSRSREKSRR- 508	+
P13639	Elongation factor 2	EEF2	9.9	9	11	9	858	95.277	1.631	0.7058
P51610	Host cell factor 1	HCFC1	4.3	7	10	7	2035	208.6	1.626	0.7013
Q9UHD8	Septin-9	SEPT9	23.5	11	18	11	586	65.361	1.616	0.6924
P60228	Eukaryotic translation initiation factor 3 subunit E	EIF3E	9.2	4	5	4	445	52.187	1.599	0.6772		+
Q13347	Eukaryotic translation initiation factor 3 subunit I	EIF3I	19.1	6	7	6	325	36.479	1.592	0.6708		+
P02545	Prelamin-A/C	LMNA	44.7	28	54	28	664	74.095	1.585	0.6645		+
O60934	Nibrin	NBN	3.2	2	2	2	754	84.906	1.575	0.6554	683 –KNFKKFKK- 690 745 –RYNPYLKRRR- 754	+
Q92841	Probable ATP-dependent RNA helicase DDX17	DDX17	23.6	15	24	9	729	80.222	1.569	0.6498		+
Q9Y262	Eukaryotic translation initiation factor 3 subunit L	EIF3L	14.5	8	9	8	564	66.684	1.568	0.6489		+
P26641	Elongation factor 1-gamma	EEF1G	24.5	10	28	10	437	50.087	1.565	0.6462		+
Q86V81	THO complex subunit 4	ALYREF	24.5	3	6	3	257	26.872	1.56	0.6415		+
Q12905	Interleukin enhancer-binding factor 2	ILF2	11.5	4	12	4	390	43.035	1.552	0.6341		+
P33992	DNA replication licensing factor MCM5	MCM5	9.4	5	8	5	734	82.233	1.538	0.6211
Q14152	Eukaryotic translation initiation factor 3 subunit A	EIF3A	5.7	7	9	7	1382	166.47	1.537	0.6201	693 –KKIDYFERAKR- 703	+
P61978	Heterogeneous nuclear ribonucleoprotein K	HNRNPK	35.4	13	36	13	463	50.944	1.532	0.6154		+
Q99613	Eukaryotic translation initiation factor 3 subunit C	EIF3C	9.3	8	12	8	913	105.28	1.528	0.6116	46 –KRVVRSAKDKR- 56 136 –KALSTLRQKIRK- 147 272 –KKREDKAKKK- 281	+
B5ME19	Eukaryotic translation initiation factor 3 subunit C-like protein	EIF3CL	9.3	8	12	8	914	105.41	1.528	0.6116	46 –KRVVRSAKDKR- 56 136 –KALSTLRQKIRK-147 272 –KKREDKAKKK- 281
Q96KR1	Zinc finger RNA-binding protein	ZFR	4	3	3	3	1074	116.94	1.52	0.6041	347-KEHLEGQKHKKK-358 627-RARKIQEEKMRK- 648 1041 –RFNIHNNRKRRR- 1052	+
P33993	DNA replication licensing factor MCM7	MCM7	15.8	9	10	9	719	81.257	1.516	0.6003	4 –KDYALEKEKVKK- 15	+
P35637	RNA-binding protein FUS	FUS	18.1	6	20	6	526	53.394	1.513	0.5974
O60506	Heterogeneous nuclear ribonucleoprotein Q	SYNCRIP	39.8	19	45	14	623	69.56	1.504	0.5888	407 –KPPDQKRKERK- 417
P51659	Peroxisomal multifunctional enzyme type 2	HSD17B4	11.7	7	8	7	736	79.636	1.504	0.5888
Q92804	TATA-binding protein-associated factor 2N	TAF15	3.9	2	4	2	592	61.793	1.487	0.5724
O96019	Actin-like protein 6A	ACTL6A	21.2	7	7	7	429	47.43	1.467	0.5529		+
Q13435	Splicing factor 3B subunit 2	SF3B2	6.4	5	6	5	895	100.17	1.465	0.5509	320 –KKEKNRKRRNRKKKKK- 335 448 –KLSKKKLRR- 456 870 –KQKQKKRK- 877	+
Q86XP3	ATP-dependent RNA helicase DDX42	DDX42	8.3	6	8	6	938	102.91	1.463	0.5489	132 –KRLEEKDKERK- 142 639 –RKSRFKGGKGKK- 650	+
